# Supplementary material for: On the Use of Deuterated Organic Solvents without TMS to Report 1H/13C NMR Spectral Data of Organic Compounds: Current State of the Method, Its Pitfalls and Benefits, and Related Issues
Source: Molecules. 2023 May 26;28(11):4369. doi: 10.3390/molecules28114369 (PMC10254718; doi:10.3390/molecules28114369)
Supplement: Supplementary file 1 [file molecules-28-04369-s001.zip]

Archive with 1 entries (1 files):
- Supplementary Materials (revisedB) - Nazarski.pdf
